# Supplementary material for: Fingerprinting and chemotyping approaches reveal a wide genetic and metabolic diversity among wild hops (Humulus lupulus L.)
Source: PLoS One. 2025 May 6;20(5):e0322330. doi: 10.1371/journal.pone.0322330 (PMC12054859; doi:10.1371/journal.pone.0322330)
Supplement: S3 Table — (XLSX) [file pone.0322330.s006.xlsx]

## Sheet: Feuil1
E	Cohulupone	Acidehulupinique	Hulupone	Adhulupone	Xanthohumol	Cohumulone	Humulone.adhumulone	Desoxyhumulone	Postlupulone	LupuloneE	Colupulone	Lupulone.adlupulone	LAR1_165	LAR1_171	LAR1_173	LAR1_174	LAR1_177	LAR1_179	LAR1_175	LAR1_183	WRKY1_198	WRKY1_200	WRKY1_202	WRKY1_204	WRKY1_206	WRKY1_208	WRKY1_210	WRKY1_212	WRKY1_216	WRKY1_220	WRKY1_222	WRKY1_224	WRKY1_228	WRKY1_230	WRKY1_238	WRKY1_244	CHSH1_A	CHSH1_B	CHSH1_C	CHSH1_D	CHSH1_E	SAUR1_226	SAUR1_230	SAUR1_232	SAUR1_234	SAUR1_239	SAUR1_241	SAUR1_238	SAUR1_243
1	0.77464081	-0.05826359	0.45724380	0.51928354	-0.27894620	1.35417494	0.9870961	0.18253702	0.17074504	-0.42190722	1.41827839	0.47154004	TRUE	TRUE	FALSE	FALSE	FALSE	FALSE	FALSE	FALSE	TRUE	FALSE	TRUE	FALSE	FALSE	FALSE	FALSE	FALSE	FALSE	FALSE	FALSE	FALSE	FALSE	FALSE	FALSE	FALSE	TRUE	TRUE	FALSE	FALSE	FALSE	FALSE	TRUE	TRUE	FALSE	FALSE	FALSE	FALSE	FALSE
3	3.90800385	-0.43757744	3.49146371	3.73116797	4.07218620	3.98030241	2.4584963	0.04318555	4.61020130	0.14869831	3.95253382	3.13256050	FALSE	TRUE	FALSE	FALSE	TRUE	FALSE	FALSE	FALSE	FALSE	FALSE	FALSE	FALSE	FALSE	FALSE	FALSE	FALSE	FALSE	FALSE	TRUE	TRUE	FALSE	FALSE	FALSE	FALSE	FALSE	TRUE	FALSE	FALSE	FALSE	FALSE	TRUE	TRUE	FALSE	FALSE	FALSE	FALSE	FALSE
4	2.59979664	4.64730355	2.30554238	2.20451498	0.19271877	0.02780168	-0.2378838	-0.59416218	-0.12169770	3.01490066	0.30170163	0.01725882	FALSE	TRUE	FALSE	FALSE	TRUE	FALSE	FALSE	FALSE	FALSE	FALSE	FALSE	FALSE	FALSE	FALSE	TRUE	TRUE	FALSE	FALSE	FALSE	FALSE	FALSE	FALSE	FALSE	FALSE	TRUE	TRUE	FALSE	FALSE	FALSE	FALSE	TRUE	FALSE	TRUE	FALSE	FALSE	FALSE	FALSE
7	0.06439677	1.25242075	0.60995211	0.32929233	-0.66186649	-0.16825121	-0.3802083	-0.57802752	0.31711488	3.03401375	0.06185359	0.24524166	FALSE	FALSE	FALSE	FALSE	FALSE	FALSE	TRUE	FALSE	FALSE	FALSE	FALSE	FALSE	FALSE	FALSE	TRUE	TRUE	FALSE	FALSE	FALSE	FALSE	FALSE	FALSE	FALSE	FALSE	TRUE	FALSE	FALSE	FALSE	FALSE	FALSE	TRUE	FALSE	FALSE	FALSE	FALSE	FALSE	FALSE
8	-0.43004572	-0.57115682	-0.61903129	-0.48970373	-0.16373897	-0.58914122	-0.6221246	-0.63432754	-0.76057734	-0.28090025	-1.11311105	-1.23385935	FALSE	FALSE	FALSE	FALSE	FALSE	FALSE	TRUE	FALSE	FALSE	FALSE	FALSE	FALSE	FALSE	FALSE	TRUE	TRUE	FALSE	FALSE	FALSE	FALSE	FALSE	FALSE	FALSE	FALSE	FALSE	TRUE	FALSE	FALSE	FALSE	FALSE	TRUE	FALSE	TRUE	FALSE	FALSE	FALSE	FALSE
9	-0.95853070	-0.78531109	-1.03523932	-1.08013214	-0.03554808	-0.62583484	-0.6346240	-0.63710867	-0.77356319	-0.85864814	-1.13580726	-1.28073900	FALSE	TRUE	TRUE	FALSE	FALSE	FALSE	FALSE	FALSE	FALSE	FALSE	TRUE	FALSE	FALSE	FALSE	FALSE	FALSE	FALSE	FALSE	FALSE	FALSE	FALSE	FALSE	FALSE	FALSE	FALSE	TRUE	FALSE	FALSE	FALSE	FALSE	TRUE	TRUE	FALSE	FALSE	FALSE	FALSE	FALSE
11	-0.82376234	-0.80915873	-0.81894823	-0.87874546	-1.19273886	-0.54073068	-0.5031976	-0.63707898	-0.80069557	-1.04548040	-1.07741583	-1.17578897	TRUE	FALSE	FALSE	FALSE	FALSE	TRUE	FALSE	FALSE	TRUE	FALSE	TRUE	FALSE	FALSE	FALSE	FALSE	FALSE	FALSE	FALSE	FALSE	FALSE	FALSE	FALSE	FALSE	FALSE	FALSE	TRUE	FALSE	FALSE	FALSE	FALSE	FALSE	FALSE	TRUE	FALSE	FALSE	FALSE	FALSE
12	-0.76666502	-0.62280707	-0.76294209	-0.81927035	-0.83882210	-0.60639234	-0.6048162	-0.63712105	-0.78740679	-0.80443998	-1.00345680	-1.13130750	FALSE	FALSE	FALSE	FALSE	TRUE	FALSE	FALSE	FALSE	FALSE	FALSE	TRUE	FALSE	FALSE	FALSE	TRUE	FALSE	FALSE	FALSE	FALSE	FALSE	FALSE	FALSE	FALSE	FALSE	TRUE	TRUE	FALSE	FALSE	FALSE	FALSE	TRUE	TRUE	FALSE	FALSE	FALSE	FALSE	FALSE
13	-0.03788939	-0.70156400	-0.71516414	-0.23823667	0.39974885	-0.52211888	-0.6186063	-0.63079566	-0.51864195	-0.71911301	-0.65007956	-1.06575911	FALSE	TRUE	FALSE	FALSE	FALSE	FALSE	TRUE	FALSE	FALSE	FALSE	FALSE	FALSE	FALSE	FALSE	TRUE	TRUE	FALSE	FALSE	FALSE	FALSE	FALSE	FALSE	FALSE	FALSE	FALSE	TRUE	FALSE	FALSE	FALSE	FALSE	TRUE	FALSE	TRUE	FALSE	FALSE	FALSE	FALSE
14	-0.46430499	-0.76631838	-0.50974677	-0.69346918	0.11113375	-0.54485797	-0.5522941	-0.63122843	-0.56017452	-0.63894318	-0.70342692	-0.90642115	FALSE	TRUE	FALSE	FALSE	FALSE	FALSE	FALSE	FALSE	FALSE	FALSE	FALSE	FALSE	FALSE	TRUE	FALSE	TRUE	FALSE	FALSE	FALSE	FALSE	FALSE	FALSE	FALSE	FALSE	FALSE	TRUE	FALSE	FALSE	FALSE	FALSE	TRUE	FALSE	TRUE	FALSE	FALSE	FALSE	FALSE
16	0.05982366	0.05425683	0.06956205	0.08120757	-0.60637182	-0.48602264	-0.5059425	-0.56320926	0.18706273	0.23337475	0.41844438	1.42686897	FALSE	TRUE	TRUE	FALSE	FALSE	FALSE	FALSE	FALSE	TRUE	FALSE	FALSE	FALSE	FALSE	FALSE	FALSE	FALSE	FALSE	FALSE	FALSE	TRUE	FALSE	FALSE	FALSE	FALSE	TRUE	TRUE	FALSE	FALSE	FALSE	FALSE	TRUE	FALSE	TRUE	FALSE	FALSE	FALSE	FALSE
17	0.64223401	0.23920389	0.03365730	0.73509398	0.26238605	-0.41834000	-0.5024647	-0.57988614	0.15069170	0.57886972	0.25328153	-0.01478696	FALSE	TRUE	FALSE	FALSE	FALSE	FALSE	FALSE	FALSE	FALSE	FALSE	TRUE	FALSE	FALSE	FALSE	TRUE	FALSE	FALSE	FALSE	FALSE	FALSE	FALSE	FALSE	FALSE	FALSE	FALSE	TRUE	FALSE	FALSE	FALSE	FALSE	TRUE	FALSE	TRUE	FALSE	FALSE	FALSE	FALSE
18	0.55684428	-0.17624040	1.32034484	0.67207607	-0.40867329	-0.47540866	-0.4075706	-0.43931992	-0.52406699	1.47853275	-0.33884110	-0.02107052	FALSE	TRUE	FALSE	FALSE	FALSE	FALSE	TRUE	FALSE	TRUE	FALSE	FALSE	TRUE	FALSE	FALSE	FALSE	FALSE	FALSE	FALSE	FALSE	FALSE	FALSE	FALSE	FALSE	FALSE	FALSE	TRUE	FALSE	FALSE	FALSE	FALSE	TRUE	FALSE	FALSE	FALSE	FALSE	FALSE	FALSE
19	-0.64575485	-0.72839655	-0.63491308	-0.70995727	-0.40148865	-0.60537353	-0.6127456	-0.62618118	-0.68967652	-0.40248804	-0.92810091	-0.94062022	FALSE	FALSE	FALSE	FALSE	TRUE	FALSE	TRUE	FALSE	FALSE	FALSE	FALSE	FALSE	FALSE	FALSE	FALSE	TRUE	FALSE	FALSE	FALSE	FALSE	FALSE	FALSE	FALSE	FALSE	TRUE	TRUE	FALSE	FALSE	FALSE	FALSE	TRUE	FALSE	TRUE	FALSE	FALSE	FALSE	FALSE
20	-0.66791374	-0.72226370	-0.84439229	-0.81399459	-0.30572183	-0.54892757	-0.6146189	-0.61243664	-0.31861898	-0.71781032	-0.53066584	-0.67069616	FALSE	TRUE	FALSE	FALSE	FALSE	FALSE	FALSE	FALSE	TRUE	FALSE	TRUE	FALSE	FALSE	FALSE	FALSE	FALSE	FALSE	FALSE	FALSE	FALSE	FALSE	FALSE	FALSE	FALSE	FALSE	TRUE	FALSE	FALSE	FALSE	FALSE	TRUE	TRUE	FALSE	FALSE	FALSE	FALSE	FALSE
24	-0.29791586	-0.23346649	-0.50740378	-0.24912332	0.50167297	-0.26567885	-0.4366155	0.33594674	1.45121089	-0.10613323	0.86280263	0.81018842	FALSE	TRUE	FALSE	FALSE	TRUE	FALSE	FALSE	FALSE	FALSE	FALSE	FALSE	TRUE	FALSE	FALSE	FALSE	TRUE	FALSE	FALSE	FALSE	FALSE	FALSE	FALSE	FALSE	FALSE	FALSE	TRUE	FALSE	FALSE	FALSE	FALSE	TRUE	FALSE	TRUE	FALSE	FALSE	FALSE	FALSE
25	-0.02491426	0.16571635	-0.21756710	-0.06841884	1.33273718	-0.23083715	-0.3200905	0.27913511	1.01182417	0.48429026	0.69227320	0.38286926	FALSE	TRUE	TRUE	FALSE	FALSE	FALSE	FALSE	FALSE	TRUE	FALSE	FALSE	FALSE	FALSE	FALSE	FALSE	TRUE	FALSE	FALSE	FALSE	FALSE	FALSE	FALSE	FALSE	FALSE	FALSE	TRUE	FALSE	FALSE	FALSE	FALSE	TRUE	FALSE	TRUE	FALSE	FALSE	FALSE	FALSE
26	-0.26921013	-0.56707692	-0.29342243	-0.40550821	0.50397402	0.73811781	1.2630233	0.90956288	1.28249082	-0.09884386	1.59051755	1.06369884	FALSE	TRUE	TRUE	FALSE	FALSE	FALSE	FALSE	FALSE	TRUE	FALSE	FALSE	FALSE	FALSE	FALSE	TRUE	FALSE	FALSE	FALSE	FALSE	FALSE	FALSE	FALSE	FALSE	FALSE	TRUE	TRUE	FALSE	FALSE	FALSE	FALSE	TRUE	FALSE	TRUE	FALSE	FALSE	FALSE	FALSE
27	0.07614775	-0.10910539	0.33194510	0.08553997	0.62241905	2.31330535	3.0809022	1.67947456	0.68175894	-0.50931524	1.20225297	1.40039283	FALSE	FALSE	FALSE	FALSE	TRUE	FALSE	FALSE	FALSE	FALSE	FALSE	FALSE	FALSE	FALSE	FALSE	TRUE	FALSE	FALSE	FALSE	FALSE	FALSE	FALSE	FALSE	FALSE	FALSE	TRUE	TRUE	FALSE	FALSE	FALSE	FALSE	TRUE	TRUE	FALSE	FALSE	FALSE	FALSE	FALSE
29	-0.14717465	0.12544290	0.01378624	-0.19428107	0.94896522	-0.40502481	-0.3277015	-0.25881734	-0.01983572	-0.21699891	0.22075939	0.26142575	FALSE	TRUE	FALSE	FALSE	TRUE	FALSE	FALSE	FALSE	FALSE	FALSE	TRUE	FALSE	FALSE	FALSE	FALSE	TRUE	FALSE	FALSE	FALSE	FALSE	FALSE	FALSE	FALSE	FALSE	TRUE	FALSE	FALSE	FALSE	FALSE	FALSE	TRUE	FALSE	FALSE	FALSE	FALSE	FALSE	FALSE
30	0.12384767	0.05406361	-0.11935279	0.01957797	0.65904886	-0.41441819	-0.3874323	0.25695947	0.45991370	-0.15912596	0.07890166	-0.13295472	FALSE	FALSE	FALSE	FALSE	TRUE	FALSE	TRUE	FALSE	FALSE	FALSE	FALSE	FALSE	FALSE	TRUE	TRUE	FALSE	FALSE	FALSE	FALSE	FALSE	FALSE	FALSE	FALSE	FALSE	FALSE	TRUE	FALSE	FALSE	FALSE	FALSE	TRUE	FALSE	TRUE	FALSE	FALSE	FALSE	FALSE
31	-0.82288993	-0.66642897	-0.89478044	-0.88464257	-1.29142285	-0.58758892	-0.5866534	-0.62840072	-0.70146697	-0.78883166	-0.87744068	-0.94219324	FALSE	TRUE	FALSE	FALSE	FALSE	FALSE	FALSE	FALSE	TRUE	FALSE	FALSE	FALSE	FALSE	FALSE	FALSE	TRUE	FALSE	FALSE	FALSE	FALSE	FALSE	FALSE	FALSE	FALSE	FALSE	TRUE	FALSE	FALSE	FALSE	FALSE	TRUE	FALSE	TRUE	FALSE	FALSE	FALSE	FALSE
39	-0.93335014	-0.78914587	-0.98895533	-0.99754410	-0.35279999	-0.38893610	-0.4916679	-0.48805321	-0.28217449	-0.81270985	-0.49147205	-0.76492271	FALSE	TRUE	FALSE	FALSE	TRUE	FALSE	FALSE	FALSE	FALSE	FALSE	FALSE	FALSE	FALSE	FALSE	TRUE	FALSE	FALSE	FALSE	FALSE	FALSE	FALSE	FALSE	FALSE	FALSE	TRUE	TRUE	FALSE	FALSE	FALSE	FALSE	TRUE	FALSE	FALSE	FALSE	FALSE	FALSE	FALSE
40	-0.61633846	-0.08907336	-0.49368995	-0.76379330	-1.19387201	-0.49700693	-0.4515503	-0.25957375	-0.64995329	-0.35815902	-0.62400471	-0.63326221	FALSE	TRUE	FALSE	FALSE	TRUE	FALSE	FALSE	FALSE	FALSE	FALSE	FALSE	FALSE	FALSE	FALSE	TRUE	FALSE	FALSE	FALSE	FALSE	FALSE	FALSE	FALSE	FALSE	FALSE	TRUE	TRUE	FALSE	FALSE	FALSE	FALSE	TRUE	FALSE	FALSE	FALSE	FALSE	FALSE	FALSE
41	-0.92231066	-0.73087710	-0.90449966	-0.91692239	-0.85667854	1.14901968	2.0111557	3.06018205	0.08223843	-1.00096328	0.04865230	0.88403418	FALSE	TRUE	FALSE	FALSE	TRUE	FALSE	FALSE	FALSE	TRUE	FALSE	FALSE	FALSE	FALSE	FALSE	TRUE	FALSE	FALSE	FALSE	FALSE	FALSE	FALSE	FALSE	FALSE	FALSE	TRUE	TRUE	FALSE	FALSE	FALSE	FALSE	FALSE	TRUE	TRUE	FALSE	FALSE	FALSE	FALSE
42	-0.53732829	0.83369320	-0.32699130	-0.31838608	-0.46969172	1.84921724	2.3822569	2.59243410	-0.16709201	-0.12762801	0.44512892	0.67857299	FALSE	FALSE	FALSE	FALSE	TRUE	FALSE	FALSE	FALSE	FALSE	FALSE	FALSE	FALSE	FALSE	FALSE	TRUE	FALSE	FALSE	FALSE	FALSE	FALSE	FALSE	FALSE	FALSE	FALSE	TRUE	TRUE	FALSE	FALSE	FALSE	FALSE	TRUE	FALSE	FALSE	FALSE	FALSE	FALSE	FALSE
43	-0.05023094	0.40109065	0.43070148	0.46686868	1.32483455	-0.33416948	-0.2019263	0.76262423	0.10758092	-0.55257994	0.28509104	1.40497993	FALSE	TRUE	FALSE	FALSE	TRUE	FALSE	FALSE	FALSE	FALSE	FALSE	FALSE	FALSE	FALSE	TRUE	FALSE	TRUE	FALSE	FALSE	FALSE	FALSE	FALSE	FALSE	FALSE	FALSE	FALSE	TRUE	FALSE	FALSE	FALSE	FALSE	TRUE	FALSE	TRUE	FALSE	FALSE	FALSE	FALSE
44	-0.91244172	-0.57276815	-0.89659012	-0.92329051	-0.80731551	0.85190992	0.8130630	0.14683904	-0.38750548	-0.76575004	0.20207486	0.06530255	TRUE	TRUE	FALSE	FALSE	FALSE	FALSE	FALSE	FALSE	FALSE	FALSE	TRUE	FALSE	FALSE	FALSE	TRUE	FALSE	FALSE	FALSE	FALSE	FALSE	FALSE	FALSE	FALSE	FALSE	FALSE	TRUE	FALSE	FALSE	FALSE	FALSE	TRUE	FALSE	FALSE	FALSE	FALSE	FALSE	FALSE
45	0.28388090	0.93848240	0.83420815	0.87872763	-0.67625507	-0.31089213	-0.3066188	-0.59196898	-0.32229401	0.58632343	-0.15610616	0.26543136	FALSE	TRUE	FALSE	FALSE	FALSE	FALSE	FALSE	FALSE	FALSE	FALSE	TRUE	FALSE	FALSE	FALSE	TRUE	FALSE	FALSE	FALSE	FALSE	FALSE	FALSE	FALSE	FALSE	FALSE	FALSE	TRUE	FALSE	FALSE	FALSE	FALSE	TRUE	FALSE	FALSE	FALSE	FALSE	FALSE	FALSE
45B	0.05949113	0.13851239	-0.04579590	-0.07902179	-0.17627316	-0.41059781	-0.4880433	-0.58113259	-0.31348483	0.17982499	-0.28167217	-0.59615668	FALSE	TRUE	FALSE	FALSE	TRUE	FALSE	FALSE	FALSE	FALSE	FALSE	TRUE	FALSE	FALSE	FALSE	TRUE	FALSE	FALSE	FALSE	FALSE	FALSE	FALSE	FALSE	FALSE	FALSE	FALSE	TRUE	FALSE	FALSE	FALSE	FALSE	TRUE	FALSE	TRUE	FALSE	FALSE	FALSE	FALSE
45C	0.18768082	0.74368818	0.56806861	0.56302935	-0.20452660	-0.38648157	-0.3704108	-0.58087443	-0.35703886	0.15646191	-0.25369563	0.16613620	FALSE	TRUE	FALSE	FALSE	FALSE	FALSE	FALSE	FALSE	FALSE	FALSE	TRUE	FALSE	FALSE	FALSE	TRUE	FALSE	FALSE	FALSE	FALSE	FALSE	FALSE	FALSE	FALSE	FALSE	FALSE	TRUE	FALSE	FALSE	FALSE	FALSE	TRUE	FALSE	FALSE	FALSE	FALSE	FALSE	FALSE
46	-0.70502604	-0.76789011	-0.68265387	-0.78475227	-0.40625604	-0.49965476	-0.5106455	-0.60210911	-0.48121839	-0.71075145	-0.45726913	-0.37011619	FALSE	FALSE	FALSE	FALSE	TRUE	FALSE	TRUE	FALSE	TRUE	FALSE	FALSE	FALSE	FALSE	FALSE	FALSE	TRUE	FALSE	FALSE	FALSE	FALSE	FALSE	FALSE	FALSE	FALSE	FALSE	TRUE	FALSE	FALSE	FALSE	FALSE	TRUE	FALSE	FALSE	FALSE	FALSE	FALSE	FALSE
51	-0.47865820	0.68427742	-0.37133642	-0.44674905	-1.47521942	-0.51207574	-0.5011467	-0.63401709	-0.80897448	-0.13655684	-1.08960302	-1.17724697	FALSE	TRUE	FALSE	FALSE	FALSE	FALSE	TRUE	FALSE	FALSE	FALSE	FALSE	TRUE	FALSE	FALSE	TRUE	FALSE	FALSE	FALSE	FALSE	FALSE	FALSE	FALSE	FALSE	FALSE	FALSE	TRUE	FALSE	FALSE	FALSE	FALSE	TRUE	TRUE	FALSE	FALSE	FALSE	FALSE	FALSE
52	0.46207902	1.16730445	0.81548807	0.69260481	0.43650480	-0.01125213	-0.0223077	2.60463389	1.03044995	1.43267591	0.78275950	1.12282022	FALSE	TRUE	FALSE	FALSE	FALSE	FALSE	TRUE	FALSE	FALSE	FALSE	FALSE	FALSE	FALSE	FALSE	TRUE	TRUE	FALSE	FALSE	FALSE	FALSE	FALSE	FALSE	FALSE	FALSE	TRUE	TRUE	FALSE	FALSE	FALSE	FALSE	TRUE	FALSE	FALSE	FALSE	FALSE	FALSE	FALSE
54	-0.02435061	-0.57360755	-0.49189168	-0.02476492	0.67634950	-0.56611395	-0.6304446	-0.54638273	-0.73154845	-0.65928757	-0.99687995	-1.13327455	FALSE	TRUE	FALSE	FALSE	FALSE	FALSE	FALSE	FALSE	TRUE	FALSE	FALSE	FALSE	FALSE	FALSE	FALSE	TRUE	FALSE	FALSE	FALSE	FALSE	FALSE	FALSE	FALSE	FALSE	FALSE	TRUE	FALSE	FALSE	FALSE	FALSE	TRUE	FALSE	TRUE	FALSE	FALSE	FALSE	FALSE
55	1.73813933	0.03304110	1.89334418	1.80172295	0.75954742	-0.31172093	-0.1656411	0.11869848	-0.46557696	1.56539896	-0.10825857	0.39185371	FALSE	TRUE	FALSE	FALSE	FALSE	FALSE	FALSE	FALSE	FALSE	FALSE	FALSE	FALSE	FALSE	FALSE	TRUE	FALSE	FALSE	FALSE	FALSE	FALSE	FALSE	FALSE	FALSE	FALSE	FALSE	TRUE	FALSE	FALSE	FALSE	TRUE	TRUE	FALSE	FALSE	FALSE	FALSE	FALSE	FALSE
[truncated: 119 more columns]
